# Supplementary material for: DNAJ heat shock protein family member C1 can regulate proliferation and migration in hepatocellular carcinoma
Source: PeerJ. 2023 Jul 26;11:e15700. doi: 10.7717/peerj.15700 (PMC10386825; doi:10.7717/peerj.15700)
Supplement: Supplemental Information 1 [file peerj-11-15700-s001.zip]

Archive with 40 entries (35 files):
- raw data 1-western blot/
- raw data 1-western blot/Original Image for Fig 2A/
- raw data 1-western blot/Original Image for Fig 2A/DNAJC1-original drawing.png
- raw data 1-western blot/Original Image for Fig 2A/DNAJC1.tif
- raw data 1-western blot/Original Image for Fig 2A/GAPDH-original drawing.png
- raw data 1-western blot/Original Image for Fig 2A/GAPDH.tif
- raw data 1-western blot/Original Image for Fig 2A/Intact membrane.png
- raw data 1-western blot/Original Image for Fig 3A/
- raw data 1-western blot/Original Image for Fig 3A/GAPDH-original drawing.png
- raw data 1-western blot/Original Image for Fig 3A/GAPDH.tif
- raw data 1-western blot/Original Image for Fig 3A/Intact membrane.png
- raw data 1-western blot/Original Image for Fig 3A/Relative Protein Expression.jpg
- raw data 1-western blot/Original Image for Fig 3A/Relative mRNA Expression.jpg
- raw data 1-western blot/Original Image for Fig 3A/siDNAJC1-original drawing.png
- raw data 1-western blot/Original Image for Fig 3A/siDNAJC1.tif
- raw data 1-western blot/Original Image for Fig 3B/
- raw data 1-western blot/Original Image for Fig 3B/GAPDH-original drawing.png
- raw data 1-western blot/Original Image for Fig 3B/GAPDH.Tif
- raw data 1-western blot/Original Image for Fig 3B/Intact membrane.png
- raw data 1-western blot/Original Image for Fig 3B/Relative Protein Expression.jpg
- raw data 1-western blot/Original Image for Fig 3B/Relative mRNA Expression.jpg
- raw data 1-western blot/Original Image for Fig 3B/siDNAJC1-original drawing.png
- raw data 1-western blot/Original Image for Fig 3B/siDNAJC1.Tif
- raw data 1-western blot/Original Image for Fig 6B/
- raw data 1-western blot/Original Image for Fig 6B/Bax ,Bcl-2 and GAPDH intact membrane .png
- raw data 1-western blot/Original Image for Fig 6B/Bax-original drawing.Tif
- raw data 1-western blot/Original Image for Fig 6B/Bax.Tif
- raw data 1-western blot/Original Image for Fig 6B/Bcl-2-original drawing.Tif
- raw data 1-western blot/Original Image for Fig 6B/Bcl-2.Tif
- raw data 1-western blot/Original Image for Fig 6B/PARP  and GAPDH intact membrane.png
- raw data 1-western blot/Original Image for Fig 6B/PARP.Tif
- raw data 1-western blot/Original Image for Fig 6B/p-p53(Ser20)  and GAPDH intact membrane .png
- raw data 1-western blot/Original Image for Fig 6B/p-p53-original drawing.Tif
- raw data 1-western blot/Original Image for Fig 6B/p-p53.Tif
- raw data 1-western blot/Original Image for Fig 6B/p21 and  GAPDH intact membrane .Tif
- raw data 1-western blot/Original Image for Fig 6B/p21-original drawing.Tif
- raw data 1-western blot/Original Image for Fig 6B/p21.Tif
- raw data 1-western blot/Original Image for Fig 6B/p53 and GAPDH intact membrane .png
- raw data 1-western blot/Original Image for Fig 6B/p53-original drawing.Tif
- raw data 1-western blot/Original Image for Fig 6B/p53.Tif
