# Supplementary material for: DNAJ heat shock protein family member C1 can regulate proliferation and migration in hepatocellular carcinoma
Source: PeerJ. 2023 Jul 26;11:e15700. doi: 10.7717/peerj.15700 (PMC10386825; doi:10.7717/peerj.15700)
Supplement: Supplemental Information 2 [file peerj-11-15700-s002.zip]

Archive with 51 entries (47 files):
- raw data 2-western blot/
- raw data 2-western blot/Numeric data from Western Blots.xlsx
- raw data 2-western blot/Original Image for Fig 6C/
- raw data 2-western blot/Original Image for Fig 6C/Bax and GAPDH intact membrane .png
- raw data 2-western blot/Original Image for Fig 6C/Bax-original drawing.png
- raw data 2-western blot/Original Image for Fig 6C/Bax.Tif
- raw data 2-western blot/Original Image for Fig 6C/Bcl-2 and GAPDH intact membrane .tif
- raw data 2-western blot/Original Image for Fig 6C/Bcl-2-original drawing.png
- raw data 2-western blot/Original Image for Fig 6C/Bcl-2.Tif
- raw data 2-western blot/Original Image for Fig 6C/PARP-original drawing.png
- raw data 2-western blot/Original Image for Fig 6C/PARP.Tif
- raw data 2-western blot/Original Image for Fig 6C/p-p53 and GAPDH intact membrane .jpg
- raw data 2-western blot/Original Image for Fig 6C/p-p53(Ser20)-original drawing.png
- raw data 2-western blot/Original Image for Fig 6C/p-p53(Ser20).Tif
- raw data 2-western blot/Original Image for Fig 6C/p21, PARP and GAPDH  intact membrane.png
- raw data 2-western blot/Original Image for Fig 6C/p21-original drawing.png
- raw data 2-western blot/Original Image for Fig 6C/p21.Tif
- raw data 2-western blot/Original Image for Fig 6C/p53 and GAPDH intact membrane .jpg
- raw data 2-western blot/Original Image for Fig 6C/p53-original drawing.png
- raw data 2-western blot/Original Image for Fig 6C/p53.Tif
- raw data 2-western blot/Original Image for Fig 9A/
- raw data 2-western blot/Original Image for Fig 9A/E-cadherin original drawing.Tif
- raw data 2-western blot/Original Image for Fig 9A/E-cadherin, N-cadherin and GAPDH intact membrane .png
- raw data 2-western blot/Original Image for Fig 9A/E-cadherin.Tif
- raw data 2-western blot/Original Image for Fig 9A/MMP9 and GAPDH intact membrane .Tif
- raw data 2-western blot/Original Image for Fig 9A/MMP9 original drawing.Tif
- raw data 2-western blot/Original Image for Fig 9A/MMP9.Tif
- raw data 2-western blot/Original Image for Fig 9A/N-cadherin original drawing.Tif
- raw data 2-western blot/Original Image for Fig 9A/N-cadherin.Tif
- raw data 2-western blot/Original Image for Fig 9A/Snai1 and GAPDH intact membrane .Tif
- raw data 2-western blot/Original Image for Fig 9A/Snai1 original drawing.Tif
- raw data 2-western blot/Original Image for Fig 9A/Snai1.Tif
- raw data 2-western blot/Original Image for Fig 9A/Vimentin  and GAPDH intact membrane .png
- raw data 2-western blot/Original Image for Fig 9A/Vimentin original drawing.Tif
- raw data 2-western blot/Original Image for Fig 9A/Vimentin.Tif
- raw data 2-western blot/Original Image for Fig 9B/
- raw data 2-western blot/Original Image for Fig 9B/E-cadherin and GAPDH intact membrane.Tif
- raw data 2-western blot/Original Image for Fig 9B/E-cadherin-original drawing.png
- raw data 2-western blot/Original Image for Fig 9B/E-cadherin.Tif
- raw data 2-western blot/Original Image for Fig 9B/MMP9 and GAPDH  intact membrane.Tif
- raw data 2-western blot/Original Image for Fig 9B/MMP9 original drawing.Tif
- raw data 2-western blot/Original Image for Fig 9B/MMP9.Tif
- raw data 2-western blot/Original Image for Fig 9B/N-cadherin and GAPDH intact membrane.jpg
- raw data 2-western blot/Original Image for Fig 9B/N-cadherin-original drawing.png
- raw data 2-western blot/Original Image for Fig 9B/N-cadherin.Tif
- raw data 2-western blot/Original Image for Fig 9B/Snai1  and GAPDH intact membrane.Tif
- raw data 2-western blot/Original Image for Fig 9B/Snai1-original drawing.Tif
- raw data 2-western blot/Original Image for Fig 9B/Snai1.Tif
- raw data 2-western blot/Original Image for Fig 9B/Vimentin  and GAPDH intact membrane.png
- raw data 2-western blot/Original Image for Fig 9B/Vimentin-original drawing.png
- raw data 2-western blot/Original Image for Fig 9B/Vimmentin.Tif
