# Supplementary material for: DNAJ heat shock protein family member C1 can regulate proliferation and migration in hepatocellular carcinoma
Source: PeerJ. 2023 Jul 26;11:e15700. doi: 10.7717/peerj.15700 (PMC10386825; doi:10.7717/peerj.15700)
Supplement: Supplemental Information 2 [file peerj-11-15700-s002.zip › raw data 2-western blot/Numeric data from Western Blots.xlsx]

## Sheet: Sheet1
Figure2A			GAPDH			DNAJC1
	first	LO2	27725.9		LO2	5573.95		0.201	1
		HepG2	29657.4		HepG2	21842.5		0.736	3.66
		MHCC97H	29985.1		MHCC97H	16265.9		0.542	2.7
		Huh7	25963		Huh7	45401.7		1.749	8.7		LO2	1
											LO2	1
											HepG2	3.66	**
	second	LO2	29047.6		LO2	5074.84		0.174708	1		HepG2	3.81843
		HepG2	42816.2		HepG2	28563.1		0.667109	3.81843		MHCC97H	2.7	*
		MHCC97H	34755.3		MHCC97H	12014.2		0.345679	1.97861		MHCC97H	1.97861
		Huh7	23821		Huh7	40942.3		1.71875	9.83782		Huh7	8.7	***
											Huh7	9.83782
	first		GAPDH			DNAJC1
Figure3A		NC	73342.4		NC	91528.6		1.24	1		NC	1
		siDNAJC1	53164.6		siDNAJC1	36988.3		0.6957	0.561		NC	1	*
											siDNAJC1	0.561
											siDNAJC1	0.53
	second	NC	80066		NC	85784		1.07	1
		siDNAJC1	74847.8		siDNAJC1	42694.2		0.57	0.53
			GAPDH			DNAJC1
Figure3B	first	NC	20228.6		NC	21286		0.950327	1		NC	1
		siDNAJC1	9368.15		siDNAJC1	18285.1		0.512337	0.539117		NC	1
											NC	1
											siDNAJC1	0.539117
			GAPDH			DNAJC1					siDNAJC1	0.482065	**
	second	NC	21137.4		NC	20690.7		1.02159	1		siDNAJC1	0.514
		siDNAJC1	9694.45		siDNAJC1	19685.2		0.492474	0.482065
			GAPDH			DNAJC1
	three	NC	19966.5		NC	17548.1		1.13782	1
		siDNAJC1	11999.5		siDNAJC1	20517.7		0.584838	0.514
Figure6B	first	p53			GAPDH
		NC	43860.9		NC	55002.7		0.797431	1		p53
		siDNAJC1	64672.4		siDNAJC1	67683.2		0.955517	1.19824		NC	1
											NC	1
		p53			GAPDH						NC	1	*
	second	NC	41127.6		NC	55874.5		0.736072	1		siDNAJC1	1.19824
		siDNAJC1	62627.7		siDNAJC1	58018.6		1.07944	1.46649		siDNAJC1	1.46649
											siDNAJC1	1.39835
		p53			GAPDH
	three	NC	54120.6		NC	57129.7		0.94733	1
		siDNAJC1	69369.5		siDNAJC1	52366.2		1.3247	1.39835
	first	p21			GAPDH						p21
		NC	21312.5		NC	64276.9		0.331574	1		NC	1
		siDNAJC1	41275.6		siDNAJC1	76790.9		0.537506	1.62108		NC	1	**
											siDNAJC1	1.62108
											siDNAJC1	1.57798
	second	p21			GAPDH
		NC	42104.2		NC	65709.6		0.640762	1
		siDNAJC1	68738.6		siDNAJC1	67983.4		1.01111	1.57798
	first	p-p53(Ser20)			GAPDH
		NC	29866.7		NC	51792.2		0.576664	1
		siDNAJC1	60248.7		siDNAJC1	61134.9		0.985506	1.70898		p-p53(Ser20)
											NC	1
											NC	1
	second	p-p53(Ser20)			GAPDH						NC	1
		NC	37448.7		NC	69583.8		0.538181	1		siDNAJC1	1.70898	*
		siDNAJC1	73576.5		siDNAJC1	62744.7		1.17263	2.17888		siDNAJC1	2.17888
											siDNAJC1	2.49698
	three	p-p53(Ser20)			GAPDH
		NC	14490.6		NC	59315.1		0.244298	1
		siDNAJC1	39986.6		siDNAJC1	65551		0.610007	2.49698
	first	PARP			GAPDH
		NC	55684.4		NC	51339.3		1.08464	1
		siDNAJC1	29673.8		siDNAJC1	66755.7		0.444514	0.409828
											PARP
											NC	1
	second	PARP			GAPDH						NC	1
		NC	60413		NC	66150.5		0.913266	1		siDNAJC1	0.409828	*
		siDNAJC1	13174.1		siDNAJC1	64934.7		0.202883	0.222151		siDNAJC1	0.222151
	first	Bax			GAPDH
		NC	34428.5		NC	58983.1		0.583702	1
		siDNAJC1	79117.5		siDNAJC1	60884.5		1.29947	2.22625
											Bax
											NC	1	*
											NC	1
	second	Bax			GAPDH						siDNAJC1	2.22625
		NC	31016.6		NC	64522.3		0.480711	1		siDNAJC1	1.97686
		siDNAJC1	67625.1		siDNAJC1	71162.1		0.950296	1.97686
	first	Bcl2			GAPDH
		NC	64877.1		NC	61376.1		1.05704	1
		siDNAJC1	21355.3		siDNAJC1	63655.5		0.335483	0.317378
											Bcl2
											NC	1
											NC	1
	second	Bcl2			GAPDH						NC	1
		NC	66166		NC	61217.2		1.08084	1		siDNAJC1	0.317378	**
		siDNAJC1	34447.2		siDNAJC1	67641.3		0.509263	0.471173		siDNAJC1	0.471173
											siDNAJC1	0.395497
	three	Bcl2			GAPDH
		NC	25725.6		NC	24313		1.0581	1
		siDNAJC1	12654		siDNAJC1	30238.2		0.418476	0.395497
Figure6C		Bax			GAPDH
	first	NC	63460.8		NC	75028.1		0.845827	1		Bax
		siDNAJC1	68281.9		siDNAJC1	71607.2		0.953562	1.12737		NC	1
											NC	1
		Bax			GAPDH						NC	1
	second	NC	54814.4		NC	70461.5		0.777933	1		siDNAJC1	1.12737	*
		siDNAJC1	66229.8		siDNAJC1	80245.8		0.825336	1.06093		siDNAJC1	1.06093
											siDNAJC1	1.06981
		Bax			GAPDH
	three	NC	64534.4		NC	71016.7		0.908721	1
		siDNAJC1	64091.7		siDNAJC1	65927.5		0.972155	1.06981
	first	Bcl2			GAPDH
		NC	28388		NC	32070.9		0.885163	1
		siDNAJC1	24542.7		siDNAJC1	34783.3		0.705588	0.797128		Bcl2
											NC	1
											NC	1
		Bcl2			GAPDH						NC	1
	second	NC	74665.7		NC	74293.5		1.00501	1		siDNAJC1	0.797128
		siDNAJC1	43793.4		siDNAJC1	77348.8		0.56618	0.563358		siDNAJC1	0.563358	**
											siDNAJC1	0.61569
		Bcl2			GAPDH
	three	NC	64240.6		NC	50725.2		1.26644	1
		siDNAJC1	53068.1		siDNAJC1	68059		0.779736	0.61569
		PARP			GAPDH
	first	NC	66707.4		NC	69400.8		0.961191	1
		siDNAJC1	47104.6		siDNAJC1	75076.1		0.627425	0.652758		PARP
											NC	1
											NC	1
											siDNAJC1	0.652758
											siDNAJC1	0.750427	*
	second	PARP			GAPDH
		NC	52501.4		NC	74862.7		0.701303	1
		siDNAJC1	40627.8		siDNAJC1	77198.6		0.526276	0.750427
		p53			GAPDH
	first	NC	35576.9		NC	79451.1		0.447783	1
		siDNAJC1	50776.4		siDNAJC1	68639.9		0.73975	1.65203		p53
											NC	1
											NC	1
											NC	1
											siDNAJC1	1.65203	*
	second	p53			GAPDH						siDNAJC1	1.56406
		NC	54847.4		NC	72860.2		0.752776	1		siDNAJC1	2.15686
		siDNAJC1	70836.1		siDNAJC1	60163.8		1.17739	1.56406
		p53			GAPDH
	three	NC	47678.4		NC	72481.7		0.657799	1
		siDNAJC1	82325		siDNAJC1	58025.2		1.41878	2.15686
	first	p-p53(Ser20)			GAPDH
		NC	66973.4		NC	61210.5		1.09415	1		p-p53(Ser20)
		siDNAJC1	76333		siDNAJC1	55702.6		1.37037	1.25245		NC	1
											NC	1
											NC	1
											siDNAJC1	1.25245	***
											siDNAJC1	1.20959
	second	p-p53(Ser20)			GAPDH						siDNAJC1	1.21266
		NC	75008.5		NC	62948.6		1.19158	1
		siDNAJC1	84677.5		siDNAJC1	58749.6		1.44133	1.20959
		p-p53(Ser20)			GAPDH
	three	NC	71446.1		NC	76176.5		0.937902	1
		siDNAJC1	66458.6		siDNAJC1	58432.6		1.13735	1.21266
	first	p21			GAPDH
		NC	36139.3		NC	56471.3		0.639959	1		p21
		siDNAJC1	50257.6		siDNAJC1	61970.5		0.810993	1.26726		NC	1
											NC	1
											siDNAJC1	1.26726	*
											siDNAJC1	1.19718
	second	p21			GAPDH
		NC	63059.2		NC	68204.7		0.924557	1
		siDNAJC1	73469.9		siDNAJC1	66376.7		1.10686	1.19718
Figure 9A	first	N-cadherin			GAPDH
		NC	54702.3		NC	54824.4		0.997773	1
		siDNAJC1	17738		siDNAJC1	32395.6		0.547543	0.548765		N-cadherin
											NC	1
	second	N-cadherin			GAPDH						NC	1
		NC	60732.5		NC	60300.4		1.00717	1		NC	1	***
		siDNAJC1	28453.4		siDNAJC1	65650.5		0.433407	0.430323		siDNAJC1	0.548765
											siDNAJC1	0.430323
	three	N-cadherin			GAPDH						siDNAJC1	0.447908
		NC	58235.6		NC	66725.1		0.872768	1
		siDNAJC1	22983.7		siDNAJC1	58793.9		0.39092	0.447908
	first	E-cadherin			GAPDH
		NC	34903		NC	63797.9		0.547087	1		E-cadherin
		siDNAJC1	64432.7		siDNAJC1	77690.2		0.829354	1.51594		NC	1
											NC	1
											NC	1
	second	E-cadherin			GAPDH						siDNAJC1	1.51594	***
		NC	38670.1		NC	69456.6		0.556752	1		siDNAJC1	1.58859
		siDNAJC1	63463.4		siDNAJC1	71754.7		0.88445	1.58859		siDNAJC1	1.74567
	three	E-cadherin			GAPDH
		NC	53988.1		NC	77941.1		0.692679	1
		siDNAJC1	69962.1		siDNAJC1	57858.6		1.20919	1.74567
	first	Vimentin			GAPDH
		NC	68281.2		NC	55060.3		1.24012	1
		siDNAJC1	15355		siDNAJC1	69794.8		0.220003	0.177405		Vimentin
											NC	1
											NC	1
	second	Vimentin			GAPDH						siDNAJC1	0.177405	*
		NC	73073.7		NC	62139.9		1.17596	1		siDNAJC1	0.773822
		siDNAJC1	63942.3		siDNAJC1	70267.8		0.90998	0.773822
	first	MMP9			GAPDH
		NC	61077.2		NC	59191.4		1.03186	1		MMP9
		siDNAJC1	49064.8		siDNAJC1	73837.1		0.6645	0.643983		NC	1
											NC	1	*
	second	MMP9			GAPDH						siDNAJC1	0.643983
		NC	61242.9		NC	60334.4		1.01506	1		siDNAJC1	0.639045
		siDNAJC1	37827.9		siDNAJC1	58316.4		0.648667	0.639045
Figure 9B	first	N-cadherin			GAPDH
		NC	56577.5		NC	74455.8		0.759881	1
		siDNAJC1	36080.7		siDNAJC1	62681.3		0.575621	0.757514		N-cadherin
											NC	1
											NC	1
		N-cadherin			GAPDH						siDNAJC1	0.757514
	second	NC	59163.5		NC	48519.7		1.21937	1		siDNAJC1	0.729284
		siDNAJC1	57944.9		siDNAJC1	65160.2		0.889267	0.729284
	first	E-cadherin			GAPDH
		NC	52045.4		NC	71933.4		0.723522	1
		siDNAJC1	53744.8		siDNAJC1	53620.1		1.00233	1.38534
											E-cadherin
											NC	1
											NC	1
		E-cadherin			GAPDH						NC	1
	second	NC	47750.2		NC	65798.9		0.7257	1		siDNAJC1	1.38534
		siDNAJC1	67691.2		siDNAJC1	74752.9		0.905532	1.24781		siDNAJC1	1.24781
											siDNAJC1	1.40547
		E-cadherin			GAPDH
	three	NC	44968		NC	78589.7		0.572187	1
		siDNAJC1	51424.1		siDNAJC1	63945.1		0.804191	1.40547
	first	MMP9			GAPDH
		NC	61077.2		NC	59191.4		1.03186	1		MMP9
		siDNAJC1	49064.8		siDNAJC1	73837.1		0.6645	0.643983		NC	1
											NC	1	*
	second	MMP9			GAPDH						siDNAJC1	0.643983
		NC	52147.5		NC	72735.8		0.716943	1		siDNAJC1	0.896663
		siDNAJC1	41234.8		siDNAJC1	64143.1		0.642856	0.896663
	first	Snai1			GAPDH
		NC	67460.7		NC	34056.9		1.98082	1		Snai1
		siDNAJC1	35638.4		siDNAJC1	24411.4		1.45991	0.737019		NC	1
											NC	1
											NC	1
	second	Snai1			GAPDH						siDNAJC1	0.737019	**
		NC	70620.1		NC	69477.9		1.01644	1		siDNAJC1	0.702495
		siDNAJC1	40594.5		siDNAJC1	56851.4		0.714045	0.702495		siDNAJC1	0.768044
	three	Snai1			GAPDH
		NC	67730.1		NC	75963.1		0.891618	1
		siDNAJC1	42061.1		siDNAJC1	61420.9		0.684802	0.768044
	first	Vimentin			GAPDH
		NC	55243.9		NC	55488.7		0.995589	1		Vimentin
		siDNAJC1	64665.6		siDNAJC1	83181.2		0.777407	0.780852		NC	1
											NC	1
											siDNAJC1	0.780852	*
	second	Vimentin			GAPDH						siDNAJC1	0.617816
		NC	65414.8		NC	60250		1.08572	1
		siDNAJC1	36710		siDNAJC1	54727.6		0.670776	0.617816
